# Supplementary material for: Naphthalimide Derivatives with Extended Heterocyclic Systems—Synthesis, Spectral and Sensing Properties
Source: Sensors (Basel). 2026 Apr 4;26(7):2236. doi: 10.3390/s26072236 (PMC13075197; doi:10.3390/s26072236)
Supplement: Supplementary file 1 [file sensors-26-02236-s001.zip]

Archive with 1 entries (1 files):
- sensors-4207415-supplementary.pdf
